# Supplementary material for: Technical Complications of Removable Partial Dentures in the Moderately Reduced Dentition: A Systematic Review
Source: Dent J (Basel). 2023 Feb 20;11(2):55. doi: 10.3390/dj11020055 (PMC9955676; doi:10.3390/dj11020055)
Supplement: Supplementary file 1 [file dentistry-11-00055-s001.zip]

Archive with 1 entries (1 files):
- dentistry-2199174-supplementary.pdf
